# Supplementary material for: Involvement of Mitochondrial Dysfunction in FOXG1 Syndrome
Source: Genes (Basel). 2023 Jan 17;14(2):246. doi: 10.3390/genes14020246 (PMC9957531; doi:10.3390/genes14020246)
Supplement: Supplementary file 1 [file genes-14-00246-s001.zip]

Archive with 1 entries (1 files):
- genes-2139232-supplementary.pdf
